# Supplementary material for: Bioinformatic exploration of RiPP biosynthetic gene clusters in lichens
Source: Fungal Biol Biotechnol. 2025 May 2;12:6. doi: 10.1186/s40694-025-00197-6 (PMC12048977; doi:10.1186/s40694-025-00197-6)
Supplement: Supplementary file 2 — Supplementary material S2: Pearson’s correlation coefficient between the number of scaffolds and the number of biosynthetic gene clusters in the dataset [file 40694_2025_197_MOESM2_ESM.txt]

>CCC12849.1_unnamed_protein_product_[Sordaria_macrospora_k-hell]
MAIQEDMATDEEAKINTILTCFPHEKSLESLVFIPRFRQRLSILSKWSILPGSRVLDIGCGQGDSSLALALELGPACHVTGIDTAPPDYGTPMNVAQSQEKILQSPLGNRLAFQNEVDAATFFKSKKPVVDKFDAATACHSLFYFPSYSSVASLFQELASAGVEKVYVAEYDQKQTPSFPASQTPHILAAKAQALYYAYKAEADADAADAALALSQKEQHDDQQLHVGHISAKNGEPPLNIRAAPDVESITRAAKEGGGFRVKRQGKFTPGEDYLRDTLRRGMCEGRGLRRGLRRRSLPMRGRRRFWGSLRRLGGRMRRWKRGEWRR
>XP_003853027.1_uncharacterized_protein_MYCGRDRAFT_17135,_partial_[Zymoseptoria_tritici_IPO323]
SSSVLDIGCGQGESAITMALYLGPRAHITAIDTAPPEYGVPFTVAQVHDFISHSKLGRQIDFHLRTDAETLLTGDQKPPRIDAATLCLGLWYFPTTASVSSLFQTLATAGVSRVYVAEYDFASSKLTQLPHVLAARAQAYLHQCKKPSSGPDPQEPNVRAAMAVEDIRCAALDAGFKVVREGRILPAPHMLEGHFEVLHVLSDNFVAAVHQEAPQQEEELLAMVSAVKAAADDIGIEKGGHVQAMDIWWAEL
>EME81789.1_hypothetical_protein_MYCFIDRAFT_57166_[Pseudocercospora_fijiensis_CIRAD86]
MLTRPRIRDRQASTHSWMKKKMALCNAAPDDDNKQEEDRRSKEEVDKLLKNFLIHERHRERVFRPRFQLRLDIVSAWAIEAESSILDIGCGHGESSITLALRLGPRARITGIDTAIPEYGSPHTVAETRNFILLHTEFGPQISFLRTDAETMLAGRGEKAPRFDAATLCLSLWYFPTAASVASLFQALAGAGISRVYVAEYDFAASKREQMPHVLAARVQARLHASKGVRLVADPREPNVRAAPEVNDIRRAASDASFVVAREGHLSPAEDMPEAHLEVEYVLSANFEAAVRKEKLAQWQEEEILAGVSMVRKAMDDLNKDGIMRAQAMDIWWAEMCADLKH
>AMR44285.1_PhomM_methytransferase_[Diaporthe_leptostromiformis]
MASVTITSVHEPANPLAVAHTGEREVEGDQLIKTDTNNDNDIINTLLNNFLYPQELKHNVFVPRFQQRITIVKAWDILSLSTSPPNGTNGANGTNSAPHRPKDLHILDIGCGQGESAATMAALLQPHMHGARLHITGIDTARPDYGTPYTVAETHAHLTASALGRHISFRREDAAAFFSPSRLSSPSPPGSWPSAANVDAVTLCHSLWYFPTPQSVADLFTTLAGARVPRVYLAEYSFRGSLPGGQQDAHILAARAQALLHASVLEKLSADSSQQNHQGREPGPRAPNVRAALDVGSIVEAAAAAGWAVRRQGTFVPAADMIEGHLEARLVVKDAFAEAVRAEGLSPEREHEVLGLVPGVKEAFARLAEAGVAKGRAMDVWWAELER
>FAA01155.1_TPA:_SAM-dependent_methyltransferase_[Ustilaginoidea_virens]
MIENLGPGSALHPKSASKIDILLESSLHDAELVSSFHAPRFRQRLAIIQAWGVREGETILDIGCGQGESCLALALEVGPRGHITGIDPAQLDYGHPFTMREAHHHIQKSVLGPRISFFPVDTPSYLAKLDGQRKHFDSVTLCHSLWYFPNDQAVYSLFETLAKARIRRLYLAEWSYEPTCPSQVAHILAAKAQALLYRYKTPSEPGLREQNVRVGVDQQLILKAAHAAGFKVTEERFISSAGDMREGQFEVRFVLGRVFQQRVADACLTENQREEINAAILKLQSEMERLGSTNTATVGSMDVWCPVLELNK
>EIT79459.1_SAM-dependent_methyltransferase_[Aspergillus_oryzae_3.042]
MDTILSSCLYDPNLKTKFYIPRFTHRLLIAHAWGITPGQKILDIGCGQGESCLVLAHLVGRTGHITGIDIAQPEYGSPYTVKESHDYVRKSELGSRITFLRSDTPSFLRDLHRPAREVFDSVALFHSLWYFPNSQSVYDLFRTLAVDAQAPRVYLCEYSYEISLEEQNVHALAAQTQRLFYRYRRPRAPGDLEQNVRAGLDQASILEAARGAGYRVVRDGKVTPDPSFLEGHFEVQYVEGEKFMRRVKEEALTEAQESEILASLARLREVHEEWKRAGHETVRNLDIWWAVLELGA
>KJK68649.1_Methyltransferase_domain_protein_[Aspergillus_parasiticus_SU-1]
METILASCLYDPKLKTKFYIPRFTHRLLIADAWGITPGQRILDIGCGQGESCLVLALLVGPSGHITGIDIAQPEYGSPYTVKESHDYVRKSELGPRITFLRADTPSFLRDLHRPAREVFDSVALFHSLWYFPNPQSVYDLFRTLAVDAQAPRVYLCEYSYEISLEEQNVHALAAQTQRLFYRYRRPRAPGDLEQNVRAGLDQASILEAARGAGYRVIRDGKITPDPSFLEGHFEVQYVEGEKFMRRVKEEALTEAQEGEVLASLARLREAHEEWKRAGHETVRNLDIWWAVLELEPGA
>FAA01151.1_TPA:_SAM-dependent_methyltransferase_[Aspergillus_flavus]
METILSSCLYDPNLKTKFYIPRFTHRLLIAHAWGITPGQKILDIGCGQGESCLVLAHLVGRTGHITGIDIAQPEYGSPYTVKESHDYVRKSELGSRITFLRSDTPSFLRDLHRPAREVFDSVALFHSLWYFPNSQSVYDLFRTLAVDAQAPRVYLCEYSYEISLEEQNVHALAAQTQRLFYRYRRPRAPGDLEQNVRAGLDQASILEAARGAGYRVVRDGKVTPDPSFLEGHFEVQYVEGEKFMRRVKEEALTEAQESEILASLARLREVHEEWKRAGHETVRNLDIWWAVLELGA
>EQL03799.1_methyltransferase_type_12_[Ophiocordyceps_sinensis_CO18]
MEPPVKIHVVESDYSDPYQEAVITNYDVPPEVWQKVLGETLSFNGGLFDEAELAAGPRPGPVGASEFRGIERQLELAGLRSPGRPPLGRILDLGCGWGVLAQYLANVFHECHRVDAVNISRQQLDYCADVLPPELRQRIKLYLCNVQNVDKLDDPATPYDLVFVRGVWFHCLPVVFETSVALVAQRMRPGGILLLSDPLYKDLDPRTGESCMPDSADGLGTKDHKTPEYYTSVLRRSGFEIQDLRVLPSDAELVHWFLTLRLNIQANFPDFPIGVCGPVRDLYDFADSFTQEIARGKVSMYSVVARRLAD
>KIE02813.1_methyltransferase_type_12,_partial_[Metarhizium_majus_ARSEF_297]
MQSPVKIHTVESSYSDAYQEAVIANYDDPPAVWEKVLGETLSFNGGLFDEAELTAGPKPGPVGASEFRGINRQLELAGLLSSDRQLLRRILDLGCGWGVLTQHLAKVFPECQCIDAINISQQQLDYCAEKLPPELRNRVNLYLCNAQDVDRLPDPTEPYDFVFVRGVYFHLLPSVFEASVARLAQRIRPGGILLLSDPLYRDADVSAPVSTASEPLDGLGSADHKSPQYYTSVLKKHGFQIQDLRVLPSNAEFIHWFRVLRLNIEANFPTFPDGVSVPVKDLHEFAESFAQKLAEDKVSMHSIVAQRAKD
>KJK77428.1_hypothetical_protein_H634G_07167_[Metarhizium_anisopliae_BRIP_53293]
MQSPVKIHTVESSYSDAYQEAVIANYDDPPAVWEKVLGETLSFNGGLFDEAELTAGPKPGSVGASEFRGINRQLELAGLLSPDRQLLRRILDLGCGWGVLTQHLAKVFPECQCIDAINISQQQLDYCAEKLPPELRKRVNLYLCNAQDVDRLPDPTEPYDFVFVRGVYFHLLPSVFEASVARLAQRIRPGGILLLSDPLYRDADVDAPVSTASEPSDGLGTGDHKSPQYYTSVLKKHGFQIQDLRVLPSNAEFIHWFRVLRLNIEANFPTFPNDVSVPVKDLHEFAESFAQKLAEDKVSMYSIVAQRTKD
>ALECFALPRED_005721_SMT_Alectoria_fallacina
MALENANSHVSIIDIRQRGFDLSLVDEIRQKLNPVKGQERRMPTRLLYDEEGLQLFEHVTYLDEYYLTNAEIAILTTHTEAIARSIEPGSQVIELGSGNLRKVSILLQSFERAKMDVDYYALDLSRPELERTLSAVDGVYKYVRCHGLFGTYDDGLTWLKKTADLGKAKCILWIGSSIGNLDRTGAAYFLKAFSEVLRGKDSMLIGIDACQESGKVYHAYNDKRGITHNFVLNGLKHANKLMGKEVFKKDDWKVVGEYDEEFGRHQAFYSPVRDVVVEGTLIRAGESIRVEESYKYSILQSNELWERAGLMEQARFGDKINEYHLHLVSKPAFSYPLRVDEYAAQPVPSLHEFEQLWAAWDIVTRHMIPEEELHSKPIKLRNCCLFYLGHIPAFLDMHLTRATSDAATEPSSYHHIFERGIDPDVDNPENCHAHSDIPDEWPPIGEIFDYQERVRTRTRSLFHDKGLEANRKLGRAKWIGFEHEAMHLETLLYMLLQSDRTLPPPGVAPDFVALGKQARKAAVPNQWIPIPASTIDVGLEDPENDDGPDRHFGWDNEKPQRWIDVPAFEAQARPLTNEDYARYLYHTGQDVLPASWVSERSSHCGPGDPRDALINRHSSYQNGLSPPLTDAYLTGKSIRTVYGPISLEHALDWPVFASYDELSRCATWMHGRIPSVEEVRSIYNYVDPNKNKKADSINTKKVSAVNGQVSPSFPDKYKLLMAEQASFQ
>ALECFALPRED_005732_OMT_Alectoria_fallacina
MPATRIAELAAQIQENTAKVDQYLQRKDLPPPSFHQDGPVDLKIEDEQVQEAREIALDSSLELHQLLLGPALCLRPVLNGVSLQAIYRYDIASNVPIHGEISFSHLASKCGMSETNLRRIVRFAIAYHRVFQEPRKGYVSHSAASRKLAEDANARAGLGYMFDEVWQAFARTVEARERFRSDEPNQSGWSLSQHTDKPIWEYYASHPDMAKRFAGSMSTFSNGLGLSPSFLTKSYPWSSIGDNGRGTVVDVGGSRGNVSVALAQTHRGLKLIVQDLPDMIRGAKDAVPSDVAGRVEFMEHDFFTPQPVKADLYLFRNIFHNWSDTHVVKILRATIPALEPGARVVANDYLIPEPKTMSPSKEREIRGMDMIMLSLFNARERDYSDWEQIFTEADSRFKDITIWVPEGATLSIIEAVWAG
>FUN_001292_SMT_Arctoparmelia_centrifuga
MALQNGHSDVSIIDIRQGAFGISLVNEIRQKLNPGKGQEKRMPTMLLYDDKGLQLFEEITYLEEYYLTNAEIETLTTHAEAIAGLIEPGSQVIELGSGNLRKVNILLHAFDMAKKDIDYYALDLSRSELERTLSAVDGVYKHVRCHGLFGTYDDGLDWLKKSLGKPKCILWMGSSIGNLDRTEAADFLRGFSAVLQGQDSMLIGIDACQESDKVYHAYNDKRGTTHEFILNGLMHANKLIGKEVFRKEDFKVVGEYDEGAGRHQAFYSPVRDVMVEGTLIRAGEKIRVEESYKYSLLQSKELWQRAGLMVQARFGNRINKYHLHLVSKQPFSYPVKANEYAAQPVPSLHEFEQLWAAWDIVTRHMIPEEELLSKPIKLRNCCLFYLGHIPTFLDIHLTRATGDVATKPNSYHNIFERGIDPDVDNPENCHAHSEIPDEWPPIGEILDYQERVRSRARSLFHDKGLEANRKLGRAMWIGFEHEAMHLETLLYMLLQSDRTLPPPGVAPDFVALGKQAREAAVPNEWIPIPASTINVGLEDPENDDGPDRYFGWDNEKPQRLVDVEAFEAQARPLTNEDYARYLYHTGQDAVPASWVSKKNILSAPGIQREALADGHESYQNGLSPPLTDAYLTGKSVRTVYGPISLEQALDWPVFASYDELSRCATWMNGRIPSVEEVRSIYNYVDRNKNKKADSINTKKISAVNGQVSTSFLDQYDFFDGKHNIVLGGSWATHPRIAGRKTFVNWYQRNYPYAWCGARLVRDVQ
>FUN_001302_OMT_Arctoparmelia_centrifuga
MASTRIAELAAEIQENTIKVDQYLQSKGLPSPSFDEDGPVDFKIEDEEIQKARETALDSSLELHQLLLGPAMCLRPVLNGVSLQAIYKYDIASHVPIHGEISFANLARKCGMTETNLRRIMRFAIAHHRVFAEPRKGHIAHSAASRKLADDAKAKAGLGYMFDEVWQSFARTLEARETFQSDEPNKSGWSLSQGTDMPVWEYYAAHPSLAQRFAASMSTFSNGLGLSPRFLTTGYPWSEIGSRSTTTNNNKHGKDIKATVVDVGGSRGNISIALAQTHPHLHCIVQDLPDMVRGATSGVPADVAARVEFMPHDFFSPQPVTKADVYLFRNIFHNWSDAHVVRILRATVPALEPGARVVANDYLIPEPKTMAPSKEREIRGMDMIMLSLFNARERERADWEQIFKEADFRFKDVSIWVPEGATLAIIEAVWAG
>FUN_000660_OMT_Bulbothrix_africana
MACTRIVDLAAQIQDNTAKVDQYLQKNSLPSPSFHVDGPVDFKIQDGEIQKARETALDSSLEIHQLLSGPAMCLRPLNGASLQAIYKYEDASHVPLFGSFSFPNLAHKCNLSATNLRRIVRSAIVHHRVFQETRKGYVSHSAASRKLAEDANARSGLGYMFDEVWQSLARTVEAMEKLNHSGEPNRSGWCLSQQIDVPVWEYYASQPDMAKRFARSMSTFSKGLGLSPAFLFTARKRERAGWEQIFTEADSRFADLKLWVPEEAALAIIEAVWAG
>FUN_000055_SMT_Bulbothrix_sensibilis
MTVDLHLVPEQTVSFSTRVNEYAVQPVPSLDEFEQLWVAWDIVTRRMIPQEELLSKPIKLRNCCLFYLGHIPTFLDIHLTRATGYAATKPSSYWNIFERGIDPDVDNPENCHAHSEIPDEWPPLGDILDYQERVRNRTRSLFHKKSPETSRQLARALWLAFEHEAMHLETLLYMLLQSDKVLPPPGVTPDFVALRKRAREAAVPNQWISVPACTLTVGMDDPENNDGPHRHFGWDNEKPQRIVDVPAFEAQARPLTNEDYARYLYHTGQEALPASWLSKGNSSLKPASQREAPVNGHSPYQNGHSLPFLDEYLTDKYVRTVYGPIPLQLALDWPIFASFDELSGCAKWMNGRIPSLDEVRSIYSYVDPNKSEKADGINAKKISAVNGQLHSHLSNDGVEISPPQKPLSNGASSAEGFPNPHQLFADLGGCNVGFNNFHPVPVTQNGNHLSGRGNMGGVWEWTSSVLERHDGFKPMTLYPAYTGLVPHPYASETVSADDLQMTFLTGSIMWFWGDLGQLIPVLLGVKASIHRQEFYQTSLARVFSGIVKHAFGAILQVGGSEAHTSVDLGPKRRVLAYTKRCSNTTKAHARRHQEIARIVRDIHELEGRSTIHVPLCKGKRKGEKKDDPILDPSNDGSVRHDTPDQEPEIKWDSGSSTLNDEADEAKERQRCWSGAMESADARRAAKAERKAAKNQVLFDVPTQDELTTIEQVLHPCLENQASTLLERQGLANNPTIDENVAFNANTFKWSKLRQGVHAKKMAKSNSSKQKHNTPQQDSETLGPIFAQLGINTDTSKASRQRKSLDAKLRVAILGDLVAFENDQVEMMQRMAGYWRYANKRVYNEMVRNNQLWDWATGEKLPEIREDAELDNIREEGDAPDIGTKSAEAERRVPEDWDDPAFESPAGEAVPSLDLPIDGSYTDGKVCRSNTVGDEQSFAVGATKLDDDDQVNLANPNMGIETLPAAFGDEVRERLRTESEAELKEDAETLQGGSTAKSLHSPLTIDLRHETGFQGVKDTRVFGKAINEAPPPPGKNPPRRSPTSSQSLFSPSAIQDRDLPDPLNRFGALDREVPAPCEEGVKKGPISTKTIIKIPAKPIVKTLVIHDEQDDWTTMRKAKGKKNVKGSAAVVPRGKQTAVVVGNVSRGKRSAAVVKRGT
>FUN_000026_OMT_Canoparmelia_texana
MAATKIADLAAQIHENTTRVDEELRKNHQPSPSFDVDSPVDFQIEDEEIQKAREKALDSSLELHQLLLGPAMCLRPVVAYSPSTSTTSPRTCPSTATSLARKCGLSETNLRRIVRFAMVYHRVFQEPREGHVSHSAASRKLAEDANARAGVGYMFDEIWQAFAHIVEAMETWRSDEPNKSGWSLSRRTDQPVWEHYASRPALAARFASSIACNGVRDVGGSRGNVSVALAQSHPHLHSIIQDLPDIIRGTRDVLSPDVCPRVDFMAHDFVEPQPVVGADVYVFRNIFHNWSAVHIVQVLRATVPALKAGARVVANDSDPGAQDHVAVQAAGDSVSLGMAMDMIMPSFFNTRERQRADWEQIFREADPRFQEVRVWVPEGATLDVIEPVWAGCLEHDGVVGNGCHGFGVDRVTVDEVIVA
>FUN_000037_SMT_Canoparmelia_texana
MALPNGHSDVPIIDIRRGGFEISLADEIRQKLNPANGLEKRMPTLLLYDEKGLQLFEKITHLDEYYLTNAEIETLNTHADAVARLIEPGSQVIELGSGNLRKVSILLQAFEKVRKDIDYYALDLSLPELERTLSAVDGVYKHVRCHGLLGTYDDGLAWLKKTANLERPKCILWMGSSIGNFDRTEAADFLKKFSDALQSKDTMLIGIDACQESDKVYRAYNDRQGTTHDFILNGLMHANKLMGNGWFKKDDWKVIGEYDELSGRHQAFCSPARDVVVEETLIRAGEKVRIEESYKYSLLQSNELWQRTGLMVRERFGNRTNDYHLHLVSKNAVSFPLKANEYAAQPVPSLQEFEQLWAAWDIVTRHMIPQQELLSKPIKLRNCCLFYLGHIPTFLDIHLTRATGDAASEPSSYRHIFERGIDPDVENPENCHAHSEIPDEWPPLTEILDYQERVRNRTRSIFYNKGPETSRKLARAMWIGFEHEAMHLETLLYMLLQSDRTLSPPGDAPDFVALGEQAREAAVLNQWIPIPASTFNVGLNDPENADGPDRYFGWDNEKPQRLVDVPAFEAQARPLTNEDYARYLLHTAQDVVPASWAMEGSSHSVPAKQRETVVNGHGSYRNGLSSSLTDAYLAGKSVKTVYGPVSLKHALDWPVLASYDELSSCARWMNGRIPSSDEVRSIYNYVDRNKNKKTDSINTKKVSAVNGQVSTPFPRPLMQHLSNDGVEISPPTHDLTNGASGAEQSLNTHQLFADLEGCNVGFNHFHPMPVTQNGDQLSGRGNMGGVWEWTSSALERHEGFEPMALYPAYTDDFFDGKHNIVLGGSWATHPRLAGRKTFVNWYQRNYLYAWCGARLVRDVE
>FUN_003557_OMT_Cetraria_islandica
MRSTRIADLAAQIQENTAKVDKHLRSKGLPSPSFDEDGPVDFSIEDEDVQNARETALDASLELHQLLLGPAMCLRPVLNGVSLQAIYKYDIASHVPTHSEISFPDLSRKCGMTATNLRRIIRFAIAHHRVFQEPRKGYIVHSAASRKLFDDANAKAGLGYMFDEVWQSFARTLEARQEYQSDEPHRSGWSLAQRTDKPVWEYYASHPDMAKRFADSMSAFSNGVGLSPSFLTTGYPWSSIGVSNSNSEGKDKAKNKSTVVDVGGSRGNISIALAQTHPHLNFIVQDLPAMILGAQDAVPSDVSDRVSFMEHDFFTEQPVREAEVYLFRNIFHNWSDMHVVKILRATIPALRPGARVVVNDYLIPEAMGMSASKEREIRAMDMIMLTLFNARERERSDWESLFKEADYRFQDVRIWVPEGATLAIIEAVWAG
>IMSHALPRED_001462_SMT_Imshaugia_aleurites
MALQNSHSDVSIIDIRQGCFEPSLVEDIRLKLNPGQGQERRMPTLLLYDEKGLQLFEEITYLEEYYLTNAEIETLTTHAEAIVKLIEPGSQLIELGSGNLRKVTILLGAFERAKKDIDYYALDLSRPELERTLAAVDGVYKHVRCHGVFGTYDDGLAWVKKTANPRKPKCILWMGSSIGNLDRTEAVDFLKAISELLQGHDSMLIGIDACQESDKVYHAYNDKRGLTHEFILNGLMHANNLMGKDVFRKDEWKVVGEYDEVAGRHQAFYSPVRDVVVEETLIRAGEKIRVEESYKYSLLQSNELWQRAGLTEQARFANRINEYHLHLVSKQAFSYPLKANEYAAHPVPSLYEFEQLWAAWDIVTRHMIPTEELLSKPIKLRNCSLFYLGHIPTFLDIHLTRATGEAATKPSSYRHIFERGIDPDVDNPENCHAHSEIPDEWPPIGEILDYQERVRTRTRSLFNAKGLEANRKLGRAMWIGFEHEAMHLETLLYMLLQSDRTLPPPGVAPDFVAMGKQAREAAVPNQWISIPGSTVNVGLEDPENDDGPDRYFGWDNEKPQRVIDVPAFEAQARPLTNEDYARYLYYTGQNALPASWISEKSVAGENREALVNAQSSYQNGNSPLLTNAYLTGKSVRTVYGRISLEDALDWPIFASYDELSRCATWMNGRIPSMEEVRSIYNYVDPNKNKKLESIITKKISAVNGRVSPSFPDQHIVLIAEQASFQ
>IMSHALPRED_001473_OMT_Imshaugia_aleurites
MPSTRIAELAAQIQDNTAKVDHYLQSRSLPSPSFHEDGPVDFQIEDEEIQKARETALDSSLELHQLLLGPAMCLRPLNGVSLQAIYKYSIASHVPIHGTITFASLAHKCSTTTSLSETDLRRIVRFAIAHHRVFTEPRTGHVAHSAASRKLASDANARAGLGYMFDEVWQAFAHTVAAREAFRGSDEPNRSGWSLSQRTDRPVWEHYAAHPAMAARFAASMSAFSNGLGLDPAFLTNNYPWSSIHNTNDTTNTTTPPHPPTVVDVGGSRGNISIALASSHPTLHLIVQDLPPMIAGAAASVPLHLASRISFAAHDFFDPQPVVAADVYLFRNIFHNWSDGHVVRILRATVPALRRGSRVVVNDYLLPERGSVGPGREREVR
>HO173_010822_SMT_Letharia_columbiana
MKETANLGIPKCILWLGSSIGNLERTEAVDFLRGCSEVLQGQDSMLIGIDACHESDKVYRAYNDKRGTTHEFILNGLKHANKLMGKEVFREDDWKVMGEYDEVARRHQAFYTPVRDVMVEGTLIRAEEKIRVEESYKYSLLQSDELWQRAGLMVQARFGNRINNYHLHLVSKQAFSYPLKANEYAAQPVPCLHEFEQLWAAWDVVTRHMIPEKELLSKPIKLRNCCLFYLGHIPAFLDMHLTRATGDAATKPSSYHHMFERGIDPDVDNPENCHAHSEIPDEWPPIGEIFDYQERVRNRTRSLFADRGLETNRLLGRALWIGFEHEAMHLETLLYMLLQSDRTLPPPGVAPDFVALGKQAREAAIPNQWIPIPASTINVGLEDPENDDGPDRHFGWDNEKPQRLVDVPAFEAQARPLTNEDYARYLYHTGQDAVPVSWISERSHHSPPVYQREAPVDGHSSYQNGLSPPLTNAYLTGKSVRTVYGPISLEYALDWPVFASYDELSRCATWMNGRIPSVQEVRSIYNYVDPNKNKKTDSINTKKISAVNGHLSNEGVEISPPPHHLRNGASGAEKSLDPYELFADLEGCNVGFKHFHPMPVTQNGNQLSGQGNMGGVWEWTSSALERHEGFEPMTLYPAYTDDFFDGKHNVVLGGSWATHPRIAGRKTFVNWYQRNYLYAWCGARLVRDVQ
>HO173_010835_OMT_Letharia_columbiana
MASTRIADLAAQIQENTTKVDQYLQSKNLPSPSFHVDGPVDFQIEDEEIQKARETALDSSLELHQLLLGPAMCLRPVLNGVSLQAIYKYDIASHVPIHGQISFADLGRKCGMSETNLRRIVRFAIAYHRVFHEPREGHVAHSAASRKLAEDADARAGLGYMFDEVWQSFARTVEARERFQSDEPTHTGWSLSQRTDRPVWEHYAEHPAMARRFAGSMSAFSDGVGLSPRFLTEGYPWASLGTATVVDVGGSRGHVALALAQSHPHLRLVVQDLPDMIRGARDAVPAALAPRVAFMAHDFFAPQPVPAAAVYLFRNIFHNWSDAHVVRILRATVPALAPGARVVANDYLIPEPKTMAPSKEREIRGMDMIMLSLFNARERDRADWEQVFKEADPRFKDVVIWVPEGATLSIIEAVWAG
>FUN_006230_OMT_Melanelia_stygia
MRSTRIAELAAQIQENTAKVDKYLRSKGLPSPSFDVDGPVDFKIEDEDIHNARETAIDASLELHQLLLGPAMCLRPVLNGVSLQAIYKYDIASHVPIHGEISFADLGRKCGMSVTNLRRIIRFAIAYHRVFHEPRKGHVSHSAASRKLADDPNAKAGLGYMFDEVWQSFARTMEAREEFQSDEPNRSGWNLAQRTDKPVWEYYAAHPDMAKRFAGSMSAFSDGVGLSPSFLTKSYPWSSIGAAANNNDNGNGKGKGTVVDVGGSRGNISIALAQTHAHLHFIVQDLPNMIRGAETAVPPDVADRVSFMEHDFFAPQPVRKAEVYLFRNIFHNWSDVHVVKILRATVPALEPGARVVANDYLIPEPMGMSASKEREIRAMDMIMLSLFNARERERADWEQIFQEADPRFKDVRIWVPEGATLAIIEAVWGG
>FUN_000603_SMT_Melanelixia_glabra
MALQNGHSAISIIDIRQGGFDNSLVHEIGQKLCPGNGQKRTMPTLLLYDEEGLRLFEKITYLEEYYLTNAEIETLTIHAEAIERAIEPGSQVVELGSGNLRKVSILLSAFETAKKDIDYYALDLSRPELERTLSAVHGIYKHVRCHGLLGTYDDGLAWLKKTAKKSKCILWMGSSVGNLDRTEAADFLRQFSEVLRGQDSMLVGIDACQESDKVYRAYNDKQGTTHEFILNGLMHANKLMGKEVFRKKDWKVIGEYDDTAGRHQAFYSPVKDVIVEGTFIRAGEKIQVEASYKYSLLQSDELWQNAGLKVRGRFGNRINDYRK
>FUN_000636_OMT_Menegazzia_cincinnata
PVRAAAVYLFRNIFHNWSDAHVVRILRATVPALEPGARVVANDYLIPEPKTMSPSQEREIRSMDMIMLSLFNARERERADWEQIFKEADYRFKDVRIWVPQGATLAIIEAVWAG
>FUN_003573_OMT_Parmelia_saxatilis
MASTRIADLAAQIQENTAKVDQYLRAKTLPSPSFEEDGPVDFQIQDEEIQKARETALDSSLELHQLLLGPAMCLRPVLNGVSLQAIYKYSIASHVPIYGTISFPDLATKCNLSAVNLRRIVRFAIAHHRVFQEPRPGLVSHSAASRKLAEDANAHAGLGYMFDEVWQAFAHTVPAMEKFNHSDEPNESGWSLSQQTDVPVWEHYASHPDMAKRFARSMSTFSNGLGLSPEFL
>FUN_010409_SMT_Pseudevernia_furfuracea
MALQNGHSNVSIIDIHQGGLDFSLVDEIRQKLNPGKGQERRMPTLLLYDEKGLQLFEEITYLEEYYLTNAEIEILTIHAEAVAGLIEPGSQVIELGSGNLRKVSILLQAFERAKKEIDYYALDLSRPELERTLSAVDRSYKHVRCHGLFGTYDDGLAWLKKTAKLGKPKCILFLGSSIGNLDRTEAAEFLKGFSAVLQGQDSMLIGVDACQESDKVYHAYNDKRGTTHEFILNGLTHANKLMGKEVFRREDFEVVGEYDEVACRHQAFYSPVRDVVIEGTFIRAGEKIRVEESYKYSLSQSNELWQRAGLMVQARFGNRMDKYHLHLLSKQAFSYPLKENEYAAQPVPSLHEFEQLWAAWDIVTRHMIPEKELLSKPIKLRNCCLFYLGHIPTFLDIHLTRATGNAPTQPSSYHNIFERGIDPDVDNPENCHAHSEIPDEWPPVGEILDYQERVRNRTRSLFHDKGLEANRRLGRAMWIGFEHEAMHLETLLYMLLQSDRTLPPPGVAPDFVALGKQAREAAVPNQWIQIPASTTNVGLEDPENDDGPDRYFGWDNEKPRRLVDVTAFEAQARPLTNEDYARYLYHTGQDAVPASWVSEKSSQCAPGDQRETLVNGHTSYQNGLSPPLTNAYLTGKSVRTVYGPISLEHTLDWPVFASYDELSRCATWMNGRIPSVEEVRSIYNYVDRNKNKKTDSINTKKISAVNGQASPSFPGQRTVLMAEQASFQ
>FUN_010420_OMT_Pseudevernia_furfuracea
MPSTRIVELAAQIQENTAKVDQYLQSKGLPSPSFDVDGPVDFKIQDEEIQKARETALDSSLELHQLLLGPAMCLRPVLNGVSLQAIYKYDIASHVPIHGEISFPNLARKCGMSETNLRRIIRFAIAYHRVFQEPRKGYIAHSAASRKLADDANAKAGLGYMFDEVWQSFARTLEARETFQSDEPNKSGWSLAQGTDQPVWEYYAAHPSMAKRFAGSMSTFSDGVGLSPSFLTNSYPWASVTGGSSHGPGPGTVVDVGGSRGNISVALAQTHPHLRCIVQDLPDMVRGAAAGVPAAVAGRVEFMEHDFFRPQPVRGADVYLFRNIFHNWSDAHVVKILRATIPALAPGARVVANDYLIPEPVTMSPSKEREIRGMDMIMLSLFNARERERWDWEQVFKEADFRFKDVRIWVPQGATLAIIEAVWAG
