# Supplementary material for: Bioinformatic exploration of RiPP biosynthetic gene clusters in lichens
Source: Fungal Biol Biotechnol. 2025 May 2;12:6. doi: 10.1186/s40694-025-00197-6 (PMC12048977; doi:10.1186/s40694-025-00197-6)
Supplement: Supplementary file 5 — Supplementary material S5: Sequences of the methyltransferases used to infer the tree are presented in Supplemental material S6. Gene tree of the methyltransferases identified in Clan R1 and reference from Ding et al. (2016). The lichen methyltransferase genes identified in this study are marked in bold [file 40694_2025_197_MOESM5_ESM.xlsx]

## Sheet: Foglio1
Taxon	Sequence ID	Kex2 cleavage sites
CLAN R1
A_fallacina	CAF9909458.1	RR: 1, KR: 1
A_fallacina	CAF9909534.1	KK: 1
A_centrifuga	ncbi_FUN_001288-T1	RR: 4, KR: 2, KK: 3, RK: 1
B_sensibilis	ncbi_FUN_000045-T1	RK: 1
C_islandica	ncbi_FUN_003564-T1	None
C_texana	ncbi_FUN_000007-T1	RR: 1
C_texana	ncbi_FUN_000043-T1	KR: 3, RR: 1
CLAN R2
A_centrifuga	ncbi_FUN_007586-T1	KR: 3
C_normoerica	ncbi_FUN_002218-T1	RR: 1, KR: 4
E_prunastri	ncbi_FUN_001742-T1	RK: 1, KR: 2
L_columbiana	XP_037169485.1	None
L_columbiana	XP_037169499.1	RR: 1, KR: 4
L_lupina	KAF6230062.1	RR: 1, KR: 4
P_furfuracea	ncbi_FUN_000261-T1	KR: 3, RR: 1
P_tiliacea	ncbi_FUN_001746-T1	None
P_tiliacea	ncbi_FUN_001749-T1	KR: 3
